# Supplementary material for: Novel Lipophilic Hydroxamates Based on Spirocarbocyclic Hydantoin Scaffolds with Potent Antiviral and Trypanocidal Activity
Source: Pharmaceuticals (Basel). 2023 Jul 24;16(7):1046. doi: 10.3390/ph16071046 (PMC10385743; doi:10.3390/ph16071046)
Supplement: Supplementary file 1 [file pharmaceuticals-16-01046-s001.zip]

Archive with 1 entries (1 files):
- pharmaceuticals-2476481-supplementary.pdf
